# Supplementary material for: Intranasal calcitonin gene-related peptide administration impairs fear memory retention in mice through the PKD/p-HDAC5/Npas4 pathway
Source: Sci Rep. 2022 Jan 27;12:1450. doi: 10.1038/s41598-022-05518-y (PMC8795377; doi:10.1038/s41598-022-05518-y)
Supplement: Supplementary file 1 — Supplementary Information 1. [file 41598_2022_5518_MOESM1_ESM.xlsx]

## Sheet: Figure 1
	serum				CSF				Hippocampus
	saline	CGRP			saline	CGRP			saline	CGRP
	7.65183	11.359			430.149	635.91			15.2	21.5782
	13.2126	13.8304			370.678	1132.5			21.96	25.8713
	21.8641	21.8641			500.953	796.5			16.19	23.928
	9.50541	12.5947			956.618	1679.4			15.5	30.1822
	20.009	18.7733			830.114	939.22			12.57	32.5269
	21.8641	25.5713			385.826	848.4			16.52	16.8977
		7.03397			415.528	696.98		average	16.3233	25.1641
		12.5947			126.022	562.95		SD	3.09373	5.70288
average	15.6845	15.4527		average	501.986	911.482
SD	6.38579	6.1076		SD	267.015	358.557			Cohen's d = 1.927049
	Cohen's d = 0.037102			Cohen's d = 1.295406					Power (1-beta)	0.597229
	Power (1-beta)	0.946945		Power (1-beta)	0.527				p=	0.0108
	p=	0.9467		p=	0.0225
Day3	icv			Day3	in
	saline	CGRP			saline	CGRP
1	23.62	53.23		1	76	0
2	47.01	8.79		2	74	16
3	44.11	17.11		3	88	0
4	121.28	15.7		4	28	0
5	101.17	4.36		5	58	29
6	69.47	25.46		6	13	56
7	86.2	64.6		7
8	77.38	29.14		8
average	71.28	27.2987		average	56.1667	16.8333
SD	32.1941	21.3062		SD	29.6136	22.507
Cohen's d = 1.611124				Cohen's d = 1.495481
Power (1-beta)	0.548146			Power (1-beta)	0.53444
p=	0.0072			p=	0.0284
Day2	icv			Day2	in
	saline	CGRP			saline	CGRP
1	103.97	122.68		1	181	103
2	79.39	86.72		2	95	47
3	81.45	115.45		3	142	186
4	145.81	79.88		4	108	104
5	88.37	47.11		5	153	121
6	184.41	60.55		6	107	129
7	80.71	148.09		7
8	112.06	90.91		8
average	109.521	93.9237		average	131	115
SD	37.6749	33.3548		SD	33.1843	45.0821
Cohen's d =0.4383				Cohen's d = 0.4042157
Power (1-beta)	0.549464			Power (1-beta)	0.593913
p=	0.3956			p=	0.5012
Day1	icv			Day1	in
	saline	CGRP			saline	CGRP
1	143.07	129.67		1	144	112
2	120.41	84.27		2	111	151
3	112.81	169.92		3	127	103
4	131.1	123.85		4	146	92
5	103.78	88.16		5	117	131
6	138.28	111.25		6	121	144
7	173.87	140.8		7
8	171.28	165.68		8
average	136.825	126.7		average	127.667	122.167
SD	25.5553	31.9095		SD	14.4176	23.5237
Cohen's d = 0.350255				Cohen's d = 0.2819154
Power (1-beta)	0.69966			Power (1-beta)	0.67552
p=	0.4956			p=	0.638

## Sheet: Figure 2
Figure 2A				Figure 2B									Figure 2C
	saline	CGRP		re-exposure	saline	CGRP		test	saline	CGRP				saline	CGRP
1	50.3	12			85	95.8			26.7	18.7				4.5	20.3
2	37	23.3333			91.7	90			13.7	46				2.3	0
3	42.3	28.3333			84.2	89.2			8	38.7				0	0
4	48.7	13.6667			43.3	93.3			8.7	11.3				0.7	0
5	39	29			90.8	94.2			8	34				0	0
6	40.3	7.66667			96.7	93.3			25.7	13.3				12.2	0
Average	42.9333	19				95.8				21.3				0	0
STDEV	5.39506	9.075				95.8				12.3				0	0
Cohen's d =3.205932				Average	81.95	93.425		Average	15.1333	24.45
Power (1-beta)	0.667369			STDEV	19.4892	2.59491		STDEV	8.83916	13.3444			Average	2.4625	2.5375
p=	0.0005			Cohen's d =0.8253895				Cohen's d =0.82315					STDEV	4.24868	7.17713
				Power (1-beta)	0.375732			Power (1-beta)	0.497962				Cohen's d =0.0127
				p=	0.2099			p=	0.143				Power (1-beta)	0.980106
													p=	0.9801
														2 min			4 min			6 min
														saline	CGRP		saline	CGRP		saline	CGRP
													1	75.8	70.8		63.8	61.7		3.8	25.8
													2	49.2	78.8		12.1	60.8		0	0
													3	47.1	68.8		0.4	16.7		0	0
													4	77.1	54.6		7.5	1.7		0	0
													5	57.1	42.5		22.5	32.1		0	0
													6	52.5			33.8			0
													7	90.8	95.8		32.1	96.7		0	81.7
													8	73.8	94.6		17.1	96.3		0	25
													average	65.425	72.2714		23.6625	52.2857		0.475	18.9286
													Stdev	16.0062	19.6113		19.8763	37.2015		1.3435	30.1593
													Cohen's d =0.3824875				Cohen's d =0.9597165			Cohen's d =0.864458
													Power (1-beta)	0.583081			Power (1-beta)	0.549773		Power (1-beta)	0.576054
													p=	0.4774			p=	0.1023		p=	0.1567

## Sheet: Figure 3
	PKD/GAPDH				p-HDAC5/HDAC5				Npas4				saline	CGRP
	saline	CGRP			saline	CGRP			saline	CGRP			100	143.379
1	107.623	119.292			21.212	307.055			101.091	134.06			95.1572
2	74.0756	221.544			67.4747	285.1			69.21	171.838			101.725	133.601
3	84.0474	151.053			106.446	416.533			189.827	213.158			113.6	108.06
4	81.2442	120.517			179.344	270.316			73.852	233.72			112.239	130.672
5	97.2294	137.626			114.417	141.049			73.1237	199.132			77.2791	119.986
6	134.574	138.163			111.107	128.329			92.8962	211.887
Average	96.4656	148.033		Average	100	258.064		Average	100	193.966		Average	100	127.14
STDEV	22.2016	37.9524		STDEV	52.7895	108.551		STDEV	45.7704	35.7069		STDEV	13.247	13.5386
Cohen's d =1.658583				Cohen's d =1.851888				Cohen's d =2.289157				Cohen's d =2.026318
Power (1-beta)	0.567966			Power (1-beta)	0.606929			Power (1-beta)	0.432173			Power (1-beta)	0.546252
p=	0.0206			p=	0.0142			p=	0.0015			p=	0.0092

## Sheet: Figure 4
	freezing						Npas4/Actin
	saline (7)	BIBN (7)	saline (6)	BIBN (7)				saline (6)	BIBN (5)	saline (6)	BIBN (5)
1	22	39	15	51.7				82.5265	100.38	117.677	72.7427
2	35.3	45.5	5.2	63.2				113.786	80.8252	118.022	84.8665
3	33.7	32.5	29.8	52.3				101.55	84.1019	157.16	94.8385
4	31.7	83.3	1.3	64.5				105.759	117.143	125.638	77.1916
5	34	27	0	58				115.209	120.364	106.641	87.6409
6	49.7	39.2	12.3	27				79.0321		133.758
7	36.3	67.3		0			Average	99.6438	100.563	126.482	83.456
Average	34.6714	47.6857	10.6	45.2429			STDEV	15.4994	18.2178	17.5362	8.70461
STDEV	8.16185	20.2642	11.1256	23.5487			Effect size R2 =0.4436
Effect size R2 =0.4436							Power (1-beta)	0.0854
Power (1-beta)	0.0897							P=0.0021
	P=0.0003

## Sheet: suppl.
	saline in	CGRP in
	56.2	30.7
	87.6667	15.8
	61.6667	15.8
	82.3333	15.8
	97	23.6
	82.6667
average	77.9222	20.34
SD	15.7288	6.70433
	Cohen's d = 4.76255
	Power (1-beta)	0.387205
	p=	<0.0001
